# Supplementary material for: A Systematic Review and Meta-Analysis of Prognostic Nomograms After UTUC Surgery
Source: Front Oncol. 2022 Jul 1;12:907975. doi: 10.3389/fonc.2022.907975 (PMC9283688; doi:10.3389/fonc.2022.907975)
Supplement: Supplementary Table 1 — Supplementary Table S1 lists the data extracted from the original publications. [file Table_1.xlsx]

## Sheet: Tabelle1
Domain		Data extracted
General information	Overall information*	Authors, Publication year, Title
	Paper information*	Number of models developed
Study population	Source of data◦*	Study type/design
	Participants◦*	Eligibility criteria, Geographical location, Patient characteristics, TNM-stage and Tumor grading
Methods	Outcome to be predicted	Outcome under investigation, Prediction horizon, Event definition
	Model development	Modelling method
	Model validation	Method of internal validation, method of external validation
Results	Sample size◦*	Number of participants, number of participants with outcome
	Predictors	Predictors in the final model (HR / Beta with 95% CIs and SE)
	Model performance◦*	Calibration measures (calibration plot interpretation, observed/expected ratio), Discrimination measures (C-Index with 95% CIs and SE, AUC)
Internal validation		All domains marked with◦
External validation		All domains marked with*
