# Supplementary material for: A Systematic Review and Meta-Analysis of Prognostic Nomograms After UTUC Surgery
Source: Front Oncol. 2022 Jul 1;12:907975. doi: 10.3389/fonc.2022.907975 (PMC9283688; doi:10.3389/fonc.2022.907975)
Supplement: Supplementary Table 2 — Supplementary Table S2 lists the patient characteristics of nomogram development and validation cohorts in detail. [file Table_2.xlsx]

## Sheet: Tabelle1
GENERAL INFORMATION				VALIDATION	DATA SOURCE					PATIENT CHARACTERISTICS DEVELOPMENT COHORT																		PATIENT CHARACTERISTICS INTERNAL VALIDATION SPLIT/ 2nd COHORT or EXTERNAL VALIDATION																		COMMENTS
Paper Nr.	First author	Year	Type (D = Development, V = Validation paper)	Paper Validated (Author / Year)	Source data (RC = Retrospective Cohort, MC = Multicenter Dataset, NR = National Registry)	Region	Patient recruitment years	TNM edition	WHO Grade Classification	Patients (n)	All Cause Death (n)	Cancer Related Death (n)	Recurrence (n)	Intraveiscal Recurrence (n)	Age M (median) m (mean)	Male / Female %	Neoadjuvant Chemotherapy %	Adjuvant Chemotherapy %	Adjuvant Intravesical Chemotherapy %	pTa-pT1 %	pT2 %	pT3-pT4 %	pTx/pT0 %	pN0/Nx %	pN 1-2 %	M1 %	Previous Bladder Cancer %	Patients (n)	All Cause Death (n)	Cancer Related Death (n)	Recurrence (n)	Intraveiscal Recurrence (n)	Age M (median) m (mean)	Male / Female %	Neoadjuvant Chemotherapy %	Adjuvant Chemotherapy %	Adjuvant Intravesical Chemotherapy %	pTa-pT1 %	pT2 %	pT3-pT4 %	pTx %	pN0/Nx %	pN 1-2 %	M1 %	Previous Bladder Cancer %	NA = not assessed NI = no information ˅=external validation paper cohort
1	Abdul-Muhsin H	2021	D		RC	United States of America	1998-2007	5th/6th	1973/1998/2004	218	99	28	54	NA	m 72,8 (±10,08)	70/30	9	18	NI	50.6	10.1	29.6	9.7	92.8	7.2	0.8	NA	77	NI	NI	NI	NI	NI	NI	NI	NI	NI	NI	NI	NI	NI	NI	NI	NI	NA
2	Cha EK	2012	D		MC	Worldwide	1987-2007	6th	1998	1273	NA	230	277	NA	M 72,8 (IQR 61,1-75,5)	67,6/32,4	0	0	NI	60	19.9	19.1	0	94.7	5.3	0	26.4	971	NA	188	224	NA	M 70,5 (IQR62-76,3)	66/34	0	0	NI	47.9	19.7	32.4	0	93.6	6.4	0	26.1
3	Chen J	2021	D		RC	China	2009-2019	8th	2004/2016	120	NI	NI	NI	NI	M 64 (R 36-89)	68,3/31,7	0	21.7	NI	NI	NI	NI	NI	NI	NI	NI	NA	54	NI	NI	NI	NI	M 66 (R 33-92)	79,6/20,4	0	14.8	NI	NI	NI	NI	NI	NI	NI	NI	NA
4	Chen X	2020	D		RC	China	2008-2018	7th	2004	232	88	74	109	NA	M 65 (IQR 58-73)	56,9/43,1	NI	NI	NI	22.4	30.2	47.4	0	83.6	16.4	9	11,6*																			*concurrent BC
5	Fang D	2020	D		MC	United States of America; China	1998-2015; 2002-2015	6th	1998	682	NI	NI	NI	NI	NI	51,8/48,2	0	0	NI	42.2	57.8		0	95.2	4.8	NI	NI	451*	NI	NI	NI	NI	NI	43,7/56,3	0	0	NI	35.7	64.3		0	96.7	3.3	NI	NI	*China cohort
5																												231~	NI	NI	NI	NI	NI	67,5/32,5	0	0	NI	55	45		0	92.2	7.8	NI	NI	~USA cohort
6	Hou G	2020	D		NR	United States of America	2004-2016	NI	SEER G1-G4	468	257	172	NI	NA	M 74 (IQR 64-81)	58,5/41,5	NI~	NI~	NI~	40,8~	22,9~	36,3~	NI~	NI~	NI~	0~	0~																			~at RNU
7	Jeldres C	2010	D		NR	United States of America	1988-2006	NI	SEER G1-G4	2959	NI	503*	NI	NI	M 72, m 70,8	59,4/40,6	NI	NI	NI	31.8	18.1	50.1	0	91.1	8.9	0	NI	2959	NI	522*	NI	NI	M 73, m 71,6	59,1/40,9	NI	NI	NI	31.6	18.1	50.3	0	92.2	7.8	0	NI	* 5 year cancer related death rate 486 (development) and 494 (validation)
8	Kim M	2015	D		RC	Sout Korea	1999-2010	6th	2004	277	96	73	75	NI	M 63,7 (IQR 57,4-70,6)	78,7/21,3	0	25.6	NI	40.4	17.7	41.9	0	96.4	3.6	0	14,8~																			~or concomittant BC
9	Kim S	2019	D		MC	Sout Korea	2000-2012	7th	1998	1561	NI	NI	51	NI	NI	73,8/26,2	0	NI	NI	59.13		40.87	0	92.25	7.75	NI	18,1*	128	NI	NI	8	NI	NI	71,9/28,1	0	NI	NI	50.8		49.2	0	92.97	7.03	NI	33.59	*previous and concomittant BC
10	Krabbe LM	2017	D		MC	Worldwide	1987-2010	6th	1998	838	NI	NI	294	NI	M 70 (IQR 62-76,1)	65,8/34,2	NI	NI	NI	30.3	19.6	50.1	0	87.1	12.9	0	NI	2088	NI	NI	640	NI	M 69 (IQR 61-76)	67,1/32,9	NI	NI	NI	35.5	22.6	41.9	0	89.4	10.6	0	NI
11	Ku J	2013	V	Yates DR 2012	RC	Sout Korea	1991-2010	6th	1973/1998/2004																			328˅	NI	NI	NI	NI	m 63,1 (R 24,5-90)	79,6/20,4	0	NI	NI	38.4	17.1	44.5	0	95.5	4.5	0	NI
13	Lai S 1	2021	V	Xylinas E 2014	RC	China	2004-2017	6th	1998																			163˅	NI	NI	NI	48	M 69 (IQR 61-74)	46/74	0	7.4	NI	37.4	31.3	31.3	0	98.2	1.8	0	8.6
12	Lai S 2	2021	D / V	Xylinas E 2014	MC	China	2004-2018	8th	1998	293	NI	NI	NI	80	M 64 (IQR 57-71)	62,8/37,2	NI	NI	46.4	36.9	63.1		0	100	0	0	9.2	196	NI	NI	NI	57	M 63 (IQR 57-69)	66,3/33,7	NI	NI	36.2	36.2	63.8		0	100	0	0	10.2
12																												161˅*	NI	NI	NI	NI	M 69 (IQR 61-74,5)	45,3/54,7	NI	NI	NI	37.9	29.8	32.2	0	98.1	1.9	0	8.1	*validation group for Xylinas E 2014: information on presence of concomittant carcinoma in situ, lymph node involvement and bladder cuff excision method
17	Roupret M	2013	D		MC	Worldwide	1987-2010	6th	1998	2371	NI	510	NI	NI	M 69 (IQR 60,5-82,3)	68/32	0	0	NI	47.1	17.3	35.6	0	90.8	9.2	0	NI	1016	NI	202	NI	NI	M 69,5 (IQR 62-84)	65,8/34,2	0	0	NI	45.7	17.9	36.4	0	89.8	10.2	0	NI
18	Seisen T	2014	D		MC	France	1987-2010	6th	1998	1563	NI	309	NI	NI	M 68,4 (IQR 60,5-81,4)	67,3/32,7	0	NI	NI	36.4	25	38.6	0	100	0	0	NI	670	NI	128	NI	NI	M 68,8 (IQR 61-83)	65,6/34,4	0	NI	NI	35.8	25.4	38.8	0	100	0	0	NI
20	Wang M	2021	D		NR	United States of America	2004-2015	8th	SEER G1-G4 / 2004/2016	2436	NI	NI	NI	NI	NI	55,5/44,5	26,6*		NI	21.3	17.1	61.6	0	81.4	18.6	7.6	NI	1040	NI	NI	NI	NI	NI	55,4/44,6	27,2*		NI	20.5	17.2	62.3	0	82.2	17.8	7.4	NI	*overall chemotherapy
20					NR	United States of America	2004-2015	8th	2004/2016	473	NI	NI	NI	NI	NI	59,6/40,4	9,3*		NI	58.2	17.3	24.5	0	97.3	2.7	1.9	NI	200	NI	NI	NI	NI	NI	58,5/41,5	6,5*		NI	58.5	16.5	25	0	95.5	4.5	2.5	NI	*overall chemotherapy
20					MC	China	2010-2020	8th	2004/2016																			66	NI	NI	NI	NI	NI	NI	43,9*		NI	1.5	40.9	57.6	0	80.3	19.7	7.6	NI	*overall chemotherapy
20					MC	China	2010-2020	8th	2004/2016																			33	NI	NI	NI	NI	NI	NI	NI	NI	NI	NI	NI	NI	NI	NI	NI	NI	NI
22	Xylinas E	2014	D		MC	United States of America (Europe validation cohort)	1987-2007	6th	1998	1261	NI	NI	NI	NI	M 70,8 (IQR 62,8-76,4)	66,1/33,9	0	9.4	NI	52.3	18.2	29.5	0	89.5	10.5	NI	38.6	578	NI	NI	NI	NI	M 68 (IQR 61-75)	68,5/31,5	0	13.5	NI	41.9	20.4	37.7	0	NI~	NI~	NI	22.7	~numbers and percentage in the mansuscript do not match
23	Yates DR	2012	D		MC	France	1995-2010	6th	1973/1998/2004	397	91	66	NI	NI	m 68 (R 26-100)	64,2/35,8	NI	NI	NI	53.4	9.1	37.5	0	90.4	9.6	0	NI	270	56	36	NI	NI	m 69 (R34-94)	71,1/28,9	NI	NI	NI	47	11.5	41.5	0	91.1	8.9	0	NI
24	Zeng S	2019	D / V	Cha EK 2012	RC	China	2008-2018	6th	2004	445˅	NI	NI	NI	NI	m 66,3 (±10,6)	65,8/34,2	0	0	NI	48.3	18.4	33.3	0	94.4	5.6	0	29,7*	227˅	NI	NI	NI	NI	m 67,4 (±10,27)	72,7/27,3	0	0	NI	30	35.7	34.3	0	89.9	10.1	0	23,8*	*concurrent and previous BC
25	Zhang G	2019	D		NR	United States of America	2004-2013	6th	SEER G1-G4	3327	NI	NI	NI	NI	NI	57,1/42,9	NI	NI	NI	32	18.5	49.6	0	87.3	12.7	5.4	NI	1663	NI	NI	NI	NI	NI	56,3/43,7	NI	NI	NI	31.6	18.2	50.2	0	87.4	12.6	5.6	NI
26	Zhang X	2020	D		RC	China	2007-2017	NI	2004	416	NI	NI	NI	79	NI	51,2/48,8	0	34.4	100	34.1	49.5	16.4	0	100	0	0	2.4	152	NI	NI	NI	30	NI	53,3/46,7	0	33.6	100	30.3	54.6	15.1	0	100	0	0	1.3
