# Supplementary material for: A Systematic Review and Meta-Analysis of Prognostic Nomograms After UTUC Surgery
Source: Front Oncol. 2022 Jul 1;12:907975. doi: 10.3389/fonc.2022.907975 (PMC9283688; doi:10.3389/fonc.2022.907975)
Supplement: Supplementary Table 3 — Supplementary Table S3 lists the predictors included within each nomogram in detail. [file Table_3.xlsx]

## Sheet: Tabelle 1
INFORMATION	Paper Nr.		1			2		3	4	5	6	7	8		9	10	12	17	18	20		22		23	24	25		26
	First author		Abdul-Muhsin H			Cha EK		Chen J	Chen X	Fang D	Hou G	Jeldres C	Kim M		Kim S	Krabbe LM	Lai S 2	Roupret M	Seisen T	Wang M		Xylinas E		Yates DR	Zeng S	Zhang G		Zhang X
	Journal		Urologic Oncology: Seminars and Original Investigations			European Urology		Cancer Immunology, Immunotherapy	OncoTargets and Therapy	Cancer Management and Research	World Journal of Urology	Cancer	World Journal of Urology		Cancer Medicine	Journal of Urology	Japanese Journal of Clinical Oncology	Journal of Urology	BJU International	BMC Cancer		European Urology		British Journal of Cancer	Urologic Oncology: Seminars and Original Investigations	Dose-Response: An International Journal		Pathology & Oncology Research
	Year		2021			2012		2021	2020	2020	2020	2010	2015		2019	2017	2021	2013	2014	2021		2014		2012	2019	2019		2020
	Purpose		FS			FS		FS	FS	FS	IV	FS	FS		FS	FS	FS	FS	FS	FS		FS		FS	FS	FS		FS
ENDPOINTS	Outcomes		Overall survival	Cancer Specific Survival	Metasatasis Free Survival	Cancer Specific Surival	Recurrence Free Survival	Overall Survival	Overall Survival	Overall Survival	Cancer Specific Survival	Cancer Specific Survival	Cancer Specific Survival	Recurrence Free Survival	Recurrence Free Survival	Recurrence Free Survival	Intravesical Recurrence	Cancer Specific Survival	Cancer Specific Survival	HG Group Overall Survival	LG Group Overall Survival	Intravesical Recurrence Full Model	Intravesical Recurrence Reduced Modell	Cancer Specific Survival	Cancer Specific Survival	Overall Survival	Cancer Specific Survival	No Intravesical Recurrence
	Timeframe (y/*(m)		5	5	5	2; 5	2; 5	3; 5	3; 5	3; 5; 10	1; 3; 5	5	2; 5	2; 5	3	5	12; 36; 60*	5	5	1; 3; 5	1; 3; 5	3; 6; 12; 18; 24; 36*	3; 6; 12; 18; 24; 36*	3; 5	3; 5	3; 5	3; 5	24; 48*
	Group		A	B1	C	B1, B3	C	A	A	A	E	B1, B2	B1, B2	C	C	C	D	B1, B3	B1, B2	A	A	D	D	B1, B2	B1, B3	A	B1	D
PREDICTORS	(n)		6	3	5	7	7	2	6	7	4	4	4	4	7	4	5	5	6	9	2	9	7	5	8	6	6	4
	List (low risk/high risk)	Baseline patient characteristics				Age (years)	Age (years)			Age groups (<70 / ≥70)	Age group (<65y / 65-80y / I >80)	Age (years)			Age group (≤55y / 56-65y / ≥76y / 66-75y)	Age (years)		Age (years)	Age (years)	Age groups (≤66y / 67-80y / >80y)	Age groups (≤71y / >71y)	Age (years)	Age (years)	Age (years)	Age groups (<65y / ≥65y)	Age groups (<65y / ≥65y)	Age groups (<65y / ≥65y)
			ASA-Score (≤2/>2)												ASA score (3 / 2 / 1 / unkown)
										Gender (female / male)												Gender (female / male)	Gender (female / male)
																										Martial status (married / unmarried)
		Tumor staging				pT-stage (pTa / pT1 / pT2 / pTis / pT3 / pT4)	pT-stage (pTa / pT1 / pT2 / pTis / pT3 / pT4)	TNM-stage group (0-0is-I / II / III / IV)	pT-stage (pT1 / pT2 / pT3 / pT4)	pT-stage (pT0-pT1 / pT2-4)	UTUC pT-stage(pT1 / pT2 / pT3-4) Bladder Cancer pT-stage (pTa / pTis / pT1 / pT2-4)	pT-stage (pT1 / pT2 / pT3 / pT4)	pT-stage (pTa-pTis-pT1 / pT2 / pT3-4)	pT-stage (pTa-pTis-pT1 / pT2 / pT3-4)	pT-stage (pTis / pTa-pT2 / pT3-4)	pT-stage (pTa / pTis / pT1 / pT2 / pT3 / pT4)	pT-stage (pT0-p1 / ≥pT2)	pT-stage (pTa / pTis-pT1 / pT2 / pT3-4)	pT-stage (pT1 / pTis / pT2 / pT3)	T-stage* (T1 / T2 / T3 / T4)	AJCC-stage group (I / II / III / IV)	pT-stage (pT0-pTa-pTis-pT1 / pT2 / pT3 / pT4)	pT-stage (pT0-pTa-pTis-pT1 / pT2 / pT3 / pT4)	pT-stage (pT1 / pT2 / pT3 / pT4)~	pT-stage (pTa / pT1 / pT2 / pT4 / pT3)~	T-stage* (T1 / T2 / T3 / T4)	T-stage* (T1 / T2 / T3 / T4)	pT-stage (pT1 / pT2 / pT3)
					pN-Stage (pN0 / pN1) pN-Stage (pN0 / pN2)	pN-stage (pN0 / pNx / pN1-2)	pN-stage (pN0 / pNx / pN1-2)		pN-stage (pNx-pN0 / pN1-2)	pN-stage (pNx-pN0 / pN1-2)		pN-stage (pN0 / pNx / pN1-2)			pN-stage (pN0 / pNx / pN1)	pN-stage (pN0 / pNx / pN1-2)		pN-stage (pNx-pN0 / pN1-2)		N-stage* (N0 / N1 / N2)		pN-stage (pN0 / pNx / pN1-2)~	pN-stage (pN0 / pNx / pN1-2)~	pN-stage (pN0-pNx / pN1-2)	pN-stage (pN0-pNx / pN1-2)	N-stage* (N0 / N1 / N2-3)	N-stage* (N0 / N2-3 / N1)
																				M-stage* (M0 / M1)						M-stage* (M0 / M1)	M-stage* (M0 / M1)
			Positive surgical margins (n/y)	Positive surgical margins (n/y)	Positive surgical margins (n/y)
			Tumor Grade (LG/HG)		Tumor Grade (LG/HG)	Tumor grade (LG/HG)	Tumor grade (LG/HG)					Tumor grade (G1 / G2 / G3 / G4)			Tumor grade (LG / unkown / HG)				Tumor grade (LG/HG)					Tumor grade (G1 / G2 / G3)	Tumor grade (LG/HG)	Tumor grade (G2 / G1 / G3 / G4)	Tumor grade (G1 / G2 / G3 / G4)	Tumor grade (LG / HG pure urothel carcinoma / HG urothelcarcinoma with squamous or adenoid carcinoma)
		Histopathologic features				Tumor architecture (papillary / sessile)	Tumor architecture (papillary / sessile)									Tumor architecture (papillary / sessile)		Tumor architecture (papillary / sessile)	Tumor architecture (papillary / sessile)	Histology (papilllary transitional cell carcinoma / transitional cell carcinoma / other)					Histology (pure transitional cell carcinoma / mixed type)
			Lymphovascualor invasion (n/y)	Lymphovascualor invasion (n/y)	Lymphvascular Invasion (n/y)	Lymphvascular invasion (n/y)	Lymphvascular invasion (n/y)						Lymphovasvular invasion (n/y)	Lymphovasvular invasion (n/y)	Lymphovascular invasion (n/y)			Lymphovascular invasion (n/y)	Lymphovascular invasion (n/y)						Lymphovasluvalr invasion (n/y)
			Sarcomatoid features (n/y)	Sarcomatoid features (n/y)
								Specific Immunoscore
																	Ki67 positivity (%)
		Procedure dependent prognostic factors
																				Lymphnode dissection performed (y/n)
																				Radiotherapy (n-unknown / y)
																				Chemotherapy (y / n-unknown)
																						Surgical apporach for RNU (open / laparoscopic)
													Bladder cuff excision (y/n)	Bladder cuff excision (y/n)								Ureteral management (transvesical / extravesical / endoscopic)
		Other tumor-specific risk factors				Concomittant CIS (n/y)	Concomittant CIS (n/y)															Concomitant CIS (n/y)	Concomitant CIS (n/y)
																				Tumor size diameter (<6,5cm / ≥6,5cm)								Tumor size diameter (<2cm / ≥2cm)
									Tumor location (pelvicalyceal / ureter / both)								Tumor multifocality (n/y) Ureter tumor present (n/y)		Tumor location (renal pelvis/ ureter / multifocal)			Tumor location (renal pelvis/ ureter)	Tumor location (renal pelvis/ ureter)	Tumor location (renal pelvis / both / ureter)~	Tumor location (renal pelvis / ureter / both)		Tumor laterality (left / right)	Tumor location (renal pelvis / ureteral middle and upper part / ureteral lower part / multifocality)
			Hydronephrosis (n/y)						Hydronephrosis (n/y)	Hydronephrosis (n/y)
															Bladder cancer history (no / previous /concomitant)		Bladder cancer history (n/y)					Bladder cancer history (n/y)	Bladder cancer history (n/y)		Concomitant bladder cancer (n/y)
											Interval between UTUC und BC (>24 months / ≤24 months)
		Specific blood tests							Preoperative neutrophiel-lymphocyte ratio (≤2,4 / >2,4)				Preoperative derived neutrophil:lymphocyte ratio (<2:1 / ≥2:1)	Preoperative derived neutrophil:lymphocyte ratio (<2:1 / ≥2:1)
									Preoperative D-Dimer mg/L (<0,36 / ≥0,36)
										Preoperative anaemia - men <13 mg/dl, women <12 mg/dl(n/y)
										Preoperative serum sodium mEq/L (≥140 / < 140)
COMMENTS															* T N M stage according to SEER database							~HR's and nomogram do not match - sequenced according HR's
