# Supplementary material for: A Systematic Review and Meta-Analysis of Prognostic Nomograms After UTUC Surgery
Source: Front Oncol. 2022 Jul 1;12:907975. doi: 10.3389/fonc.2022.907975 (PMC9283688; doi:10.3389/fonc.2022.907975)
Supplement: Supplementary Table 4 — Supplementary Table S4 summarizes the predictors most frequently used with each nomogram group [file Table_4.xlsx]

## Sheet: Table 2
All nomograms	(n)	Predictors Group A	(n)	Predictors Group B1	(n)	Predictors Group B2	(n)	Predictors Group B3	(n)	Predictors Group C	(n)	Predictors Group D	(n)	Predictors Group F	(n)
pT-stage	21	Age	4	pT-stage	8	pT-stage	4	pT-stage	3	pT-stage	4	pT-stage	4	Surgery status	4
Age	17	pT-stage	4	Age	7	Age	3	pN-stage	3	pN-stage	4	Tumor location	4	Age	3
pN-stage	16	pN-stage	4	pN-stage	6	Tumor grade	3	Age	3	LVI	4	History of bladder cancer	3	Radiotherapy status	3
Tumor grade	12	Hydronephrosis	3	Tumor grade	6			LVI	3	Age	3
LVI	11			LVI	6					Tumor grade	3
