# Supplementary material for: A Systematic Review and Meta-Analysis of Prognostic Nomograms After UTUC Surgery
Source: Front Oncol. 2022 Jul 1;12:907975. doi: 10.3389/fonc.2022.907975 (PMC9283688; doi:10.3389/fonc.2022.907975)
Supplement: Supplementary Table 5 — Supplementary Table S5 gives a detailed overview of the nomograms’/studies’ RoB, giving RoB and applicability for each domain. [file Table_5.xlsx]

## Sheet: Tabelle1
INFORMATION			Abdul-Muhsin H			Cha EK		Chen J	Chen X	Fang D	Hou G	Jeldres C	Kim M		Kim S	Krabbe LM	Lai S 2	Roupret M	Seisen T	Wang M		Xylinas E			Yates DR	Zeng S	Zhang G		Zhang X
			2021			2012		2021	2020	2020	2020	2010	2015		2019	2017	2021	2013	2014	2021		2014			2012	2019	2019		2020
			FS			FS		FS	FS	FS	IV	FS	FS		FS	FS	FS	FS	FS	FS		FS			FS	FS	FS		FS
OUTCOME / GROUP			OS	CSS	RFS	CSS	RFS	OS	OS	OS	CSS	CSS	CSS	RFS	RFS	RFS	IVR	CSS	CSS	OS HG	OS LG	IVR		IVR	CSS	CSS	OS	CSS	IVR
			A	B1	C	B1, B3	C	A	A	A	E	B1, B2	B1, B2	C	C	C	D	B1, B3	B1, B2	A	A	D		D	B1, B2	B1, B3	A	B1	D
DEVELOPMENT STUDY	RISK OF BIAS (- / ? / +)	Participants	-	-	-	-	+	-	-	-	-	+	-	-	+	+	-	+	+	+	+	+		+	-	-	+	+	-
		Predictors	+	+	+	+	+	-	-	-	+	+	?	?	+	+	+	+	+	+	+	+		+	+	+	+	+	+
		Outcome	+	-	-	+	+	+	+	+	+	+	?	?	+	+	?	?	?	+	+	+		+	?	?	+	?	+
		Analysis	-	-	-	-	-	-	-	-	-	-	-	-	-	-	-	-	-	-	-	-		-	-	-	-	-	-
	APPLICABILITY (- / ? / +)	Participants	+	+	+	?	?	+	+	?	+	+	+	+	+	+	+	?	+	+	+	?		?	+	?	+	+	?
		Predictors	+	+	+	+	+	-	+	+	+	?	+	+	+	+	+	+	+	+	+	+		+	+	+	?	?	+
		Outcome	+	+	+	+	+	+	+	+	+	+	+	+	+	+	+	+	+	+	+	+		+	+	+	+	+	+
	OVERALL (- / ? / +)	RoB	-	-	-	-	-	-	-	-	-	-	-	-	-	-	-	-	-	-	-	-		-	-	-	-	-	-
		Applicability	+	+	+	?	?	-	+	?	+	?	+	+	+	+	+	?	+	+	+	?		?	+	?	?	?	?
	Validation Paper	Name Year				Zeng S 2019																Lai S 1 2021	Lai S 2 2021	Lai S 1 2021	Ku J 2013
VALIDATION STUDY	RISK OF BIAS (- / ? / +)	Participants				-																+	-	+	-
		Predictors				-																+	+	+	+
		Outcome				?																?	?	?	?
		Analysis				?																-	-	-	?
	APPLICABILITY (- / ? / +)	Participants				+																+	+	+	+
		Predictors				+																+	+	+	+
		Outcome				+																+	+	+	+
	OVERALL (- / ? / +)	RoB				-																-	-	-	-
		Applicability				+																+	+	+	+
